# Supplementary material for: Transcriptome-wide association study of HIV-1 acquisition identifies HERC1 as a susceptibility gene
Source: iScience. 2022 Aug 4;25(9):104854. doi: 10.1016/j.isci.2022.104854 (PMC9403347; doi:10.1016/j.isci.2022.104854)
Supplement: Table S1. Genetic correlation across the different studies analyzed, according to LD score regression, related to Figure 1A [file mmc1.xlsx]

## Sheet: S1
Table S1. Genetic correlation across the different studies analyzed, according to LD score regression. Related to Figure 1A.
Study 1	Study 2	gcov_int	gcov_int_se	P	Bonferroni
Johnson_4	mclaren_4	0.0103	0.0047	0.0284164	0.170498
Johnson_4	ukbb_4	0.0009	0.0048	0.851269	1
Johnson_4	finngen_4	-0.0002	0.0042	0.96202	1
mclaren_4	ukbb_4	0.0001	0.0054	0.985225	1
mclaren_4	finngen_4	-0.0022	0.0047	0.639724	1
ukbb_4	finngen_4	0.0072	0.0043	0.0940484	0.56429
