# Supplementary material for: Transcriptome-wide association study of HIV-1 acquisition identifies HERC1 as a susceptibility gene
Source: iScience. 2022 Aug 4;25(9):104854. doi: 10.1016/j.isci.2022.104854 (PMC9403347; doi:10.1016/j.isci.2022.104854)
Supplement: Table S2. Significant genetic correlations (rg) and estimates of causal genetic proportion (GCP) between HIV-1 acquisition and GWAS traits assessed within The Complex Trait Browser, related to Figure 1A [file mmc2.xlsx]

## Sheet: S2
Table S2. Significant genetic correlations (rg) and estimates of causal genetic proportion (GCP) between HIV-1 acquisition and GWAS traits assessed within The Complex Trait Browser. Related to Figure 1A.
GWAS trait	rg	rg_SE	rg_P	rg_P_Bonferroni	GCP	GCP_SE	GCP_P	GCP_P_Bonferroni
Ever had same-sex intercourse	0.615181	0.109845	2.13808e-08	3.16009e-05	0.0301054	0.548857	0.956257	1
Ever smoked	0.343335	0.062908	4.82245e-08	7.12758e-05	-0.414732	0.352117	0.238866	1
Alcohol usually taken with meals	-0.355524	0.074265	1.69094e-06	0.00249921	-0.597297	0.284683	0.0358951	0.251266
Maternal smoking around birth	0.380728	0.0796731	1.76491e-06	0.00260854	0.0246339	0.250658	0.921712	1
Smoking status: Never	-0.36385	0.0763257	1.8693e-06	0.00276282	-0.481952	0.320277	0.132376	0.92663
Smoking status: Previous	0.323079	0.0731616	1.00562e-05	0.014863	-0.319402	0.39381	0.417333	1
Substances taken for depression: Medication prescribed to you (for at least two weeks)	0.370334	0.0875149	2.31963e-05	0.0342841	-0.466694	0.320584	0.145459	1
