# Supplementary material for: Transcriptome-wide association study of HIV-1 acquisition identifies HERC1 as a susceptibility gene
Source: iScience. 2022 Aug 4;25(9):104854. doi: 10.1016/j.isci.2022.104854 (PMC9403347; doi:10.1016/j.isci.2022.104854)
Supplement: Table S3. Partitioned heritability analysis of HIV-1 acquisition using LD score regression, related to Figure 1A [file mmc3.xlsx]

## Sheet: S3
Table S3. Partitioned heritability analysis of HIV-1 acquisition using LD score regression. Related to Figure 1A.
Category	Prop._SNPs	Prop._h2	Prop._h2_std_error	Enrichment	Enrichment_std_error	Enrichment_p
MAF_Adj_LLD_AFRL2_0	0.00279647	-0.517758	0.102335	-185.147	36.5944	0.000409124
TFBS_ENCODEL2_0	0.130972	-0.446236	0.249376	-3.40712	1.90405	0.010834
Nucleotide_Diversity_10kbL2_0	4.6087	3.90484	0.340728	0.847277	0.0739315	0.0329655
H3K27ac_PGC2L2_0	0.268521	0.620352	0.172593	2.31025	0.642754	0.0363977
MAF_Adj_ASMCL2_0	-2.34853e-14	-0.316109	0.159001	1.34599e+13	-6.77026e+12	0.0403945
TFBS_ENCODE.flanking.500L2_0	0.21007	0.769737	0.295907	3.66419	1.40861	0.0460535
Conserved_LindbladTohL2_0	0.0246705	0.274471	0.131201	11.1255	5.31813	0.0487097
GERP.RSsup4L2_0	0.00814993	0.166047	0.0859798	20.374	10.5498	0.0533333
Conserved_Mammal_phastCons46wayL2_0	0.0214395	0.252269	0.126964	11.7666	5.92196	0.0580469
Conserved_LindbladToh.flanking.500L2_0	0.305531	-0.0858553	0.222732	-0.281003	0.728997	0.0583655
H3K27ac_HniszL2_0	0.389044	0.561568	0.0877646	1.44346	0.225591	0.0596525
Transcr_HoffmanL2_0	0.345193	0.0127846	0.185986	0.0370361	0.53879	0.063097
Repressed_Hoffman.flanking.500L2_0	0.258437	-0.129313	0.243331	-0.500365	0.941545	0.0970989
MAFbin4L2_0	0.100696	0.0173445	0.0505235	0.172247	0.501744	0.0995039
Transcr_Hoffman.flanking.500L2_0	0.416711	0.793256	0.249554	1.90361	0.598866	0.114354
Enhancer_Hoffman.flanking.500L2_0	0.0478821	0.249516	0.14997	5.21105	3.13206	0.168951
Repressed_HoffmanL2_0	0.460018	0.730638	0.205562	1.58828	0.446856	0.174484
Conserved_Mammal_phastCons46way.flanking.500L2_0	0.31778	0.00973427	0.241165	0.0306321	0.758906	0.175851
BLUEPRINT_H3K27acQTL_MaxCPPL2_0	0.0165455	0.0736921	0.0433552	4.45389	2.62035	0.186704
Human_Promoter_VillarL2_0	0.015217	-0.0558268	0.0552835	-3.66871	3.63301	0.196986
Conserved_Vertebrate_phastCons46wayL2_0	0.0294361	0.179005	0.121837	6.08114	4.13905	0.210218
BLUEPRINT_DNA_methylation_MaxCPPL2_0	0.031731	-0.0401361	0.0607996	-1.26489	1.9161	0.213116
Ancient_Sequence_Age_Human_Enhancer.flanking.500L2_0	0.00902677	-0.0573954	0.0561408	-6.35836	6.21937	0.219096
GERP.NSL2_0	1.74532	2.26689	0.414976	1.29884	0.237766	0.220452
H3K27ac_PGC2.flanking.500L2_0	0.0666235	-0.155555	0.185466	-2.33483	2.78379	0.225246
H3K9ac_Trynka.flanking.500L2_0	0.10447	0.332121	0.202716	3.17911	1.94043	0.244149
Backgrd_Selection_StatL2_0	0.17772	0.195061	0.0164245	1.09758	0.0924181	0.25027
Conserved_Primate_phastCons46wayL2_0	0.0192691	0.140955	0.109115	7.31512	5.66273	0.2589
Promoter_UCSCL2_0	0.0463353	-0.064614	0.108427	-1.39449	2.34005	0.296544
H3K4me1_TrynkaL2_0	0.423455	0.614346	0.188104	1.45079	0.444213	0.313925
BLUEPRINT_H3K4me1QTL_MaxCPPL2_0	0.0133725	0.0525195	0.0390501	3.92742	2.92017	0.315184
Human_Enhancer_Villar.flanking.500L2_0	0.00979776	-0.0626882	0.0722791	-6.39822	7.37711	0.318386
Human_Promoter_Villar_ExACL2_0	0.00249666	0.0243444	0.0248779	9.75079	9.96445	0.36152
Coding_UCSC.flanking.500L2_0	0.0493629	-0.0344939	0.0958854	-0.698782	1.94246	0.363461
WeakEnhancer_HoffmanL2_0	0.0209057	0.125133	0.12234	5.98561	5.85201	0.393915
MAF_Adj_Predicted_Allele_AgeL2_0	3.39244e-06	-0.192335	0.222386	-56695.1	65553.4	0.415389
SuperEnhancer_HniszL2_0	0.167207	0.215247	0.0587701	1.28731	0.351482	0.41782
Enhancer_HoffmanL2_0	0.0419232	-0.0540397	0.124242	-1.28902	2.96356	0.426324
CpG_Content_50kbL2_0	0.0100519	0.0104751	0.000535858	1.04211	0.0533093	0.439648
Human_Promoter_Villar.flanking.500L2_0	0.0035889	0.0364686	0.0450313	10.1615	12.5474	0.466613
Recomb_Rate_10kbL2_0	1.55242	1.93805	0.516554	1.2484	0.33274	0.47857
Human_Enhancer_VillarL2_0	0.0332274	0.0792693	0.0645784	2.38566	1.94353	0.478606
H3K27ac_Hnisz.flanking.500L2_0	0.0314154	-0.0511408	0.121075	-1.62789	3.85401	0.498713
DHS_Trynka.flanking.500L2_0	0.330063	0.578321	0.375708	1.75215	1.13829	0.502222
Coding_UCSCL2_0	0.0142591	0.064878	0.0777608	4.54992	5.4534	0.50789
Conserved_Primate_phastCons46way.flanking.500L2_0	0.15655	0.0307368	0.194134	0.196338	1.24007	0.509252
SuperEnhancer_Hnisz.flanking.500L2_0	0.00317338	-0.022893	0.040641	-7.2141	12.8069	0.521365
Conserved_Vertebrate_phastCons46way.flanking.500L2_0	0.377534	0.234901	0.234954	0.622196	0.622337	0.531119
MAFbin3L2_0	0.0996066	0.130459	0.0499693	1.30974	0.501666	0.536541
H3K4me3_Trynka.flanking.500L2_0	0.122154	0.245831	0.202865	2.01246	1.66072	0.542954
H3K9ac_peaks_TrynkaL2_0	0.0381864	0.116979	0.135427	3.06337	3.54648	0.568393
WeakEnhancer_Hoffman.flanking.500L2_0	0.0678187	-0.0140749	0.152809	-0.207537	2.2532	0.589575
Intron_UCSCL2_0	0.387451	0.433239	0.0865519	1.11818	0.223388	0.599487
PromoterFlanking_Hoffman.flanking.500L2_0	0.0248873	0.0792979	0.107634	3.18628	4.32485	0.612486
Intron_UCSC.flanking.500L2_0	0.0093403	0.0452663	0.0725662	4.84634	7.76915	0.618149
H3K4me1_Trynka.flanking.500L2_0	0.182246	0.0789118	0.217265	0.432997	1.19216	0.633749
CTCF_HoffmanL2_0	0.0238147	-0.0250437	0.104299	-1.05161	4.37963	0.639207
DHS_peaks_TrynkaL2_0	0.10996	0.230174	0.268768	2.09326	2.44424	0.654774
Ancient_Sequence_Age_Human_PromoterL2_0	0.00417067	0.0249107	0.047562	5.97284	11.4039	0.660378
UTR_3_UCSCL2_0	0.0111681	0.0344814	0.0556037	3.08748	4.97878	0.6726
FetalDHS_Trynka.flanking.500L2_0	0.199517	0.3089	0.268968	1.54824	1.34809	0.685832
UTR_5_UCSC.flanking.500L2_0	0.0213873	0.0504914	0.0735918	2.36082	3.44091	0.692325
TSS_Hoffman.flanking.500L2_0	0.0165317	0.0531643	0.0936747	3.2159	5.66638	0.695375
H3K4me3_peaks_TrynkaL2_0	0.0413685	-0.011485	0.141913	-0.277626	3.43046	0.707121
UTR_5_UCSCL2_0	0.00546018	-0.00959906	0.0407666	-1.75801	7.46617	0.710671
MAFbin1L2_0	0.102357	0.121988	0.0538866	1.19179	0.526456	0.718424
CTCF_Hoffman.flanking.500L2_0	0.0469798	0.10116	0.151446	2.15326	3.22364	0.719031
Enhancer_Andersson.flanking.500L2_0	0.0147089	0.0427521	0.0819264	2.90655	5.56985	0.731536
MAFbin6L2_0	0.0996422	0.116713	0.051618	1.17132	0.518033	0.739693
H3K4me1_peaks_TrynkaL2_0	0.16887	0.244957	0.246238	1.45057	1.45815	0.759701
TSS_HoffmanL2_0	0.0178069	-0.00491815	0.0809277	-0.276193	4.54473	0.778604
non_synonymousL2_0	0.00271541	0.0130204	0.0369789	4.79499	13.6182	0.779793
Promoter_UCSC.flanking.500L2_0	0.0105899	-0.0140011	0.0891324	-1.32212	8.41675	0.781858
Ancient_Sequence_Age_Human_EnhancerL2_0	0.00513809	0.0164229	0.0446167	3.1963	8.68351	0.799936
BivFlnk.flanking.500L2_0	0.01763	0.0384436	0.0857838	2.18058	4.8658	0.808115
DHS_TrynkaL2_0	0.165743	0.0903631	0.320011	0.545201	1.93077	0.813273
BivFlnkL2_0	0.0135494	-0.00358262	0.0729175	-0.264412	5.38161	0.813721
DGF_ENCODE.flanking.500L2_0	0.402861	0.32503	0.332846	0.806803	0.826206	0.815459
H3K9ac_TrynkaL2_0	0.125302	0.158278	0.153029	1.26317	1.22128	0.830435
MAFbin9L2_0	0.1011	0.111946	0.0543477	1.10728	0.537563	0.841143
MAFbin10L2_0	0.0984626	0.0903566	0.0438295	0.917675	0.445138	0.853991
Human_Promoter_Villar_ExAC.flanking.500L2_0	0.000577069	-0.00275745	0.0191728	-4.77837	33.2245	0.861493
Ancient_Sequence_Age_Human_Promoter.flanking.500L2_0	0.00532044	-0.00350283	0.0519462	-0.658372	9.76352	0.865762
GTEx_eQTL_MaxCPPL2_0	0.0103404	0.00472311	0.0381795	0.456763	3.69226	0.882611
FetalDHS_TrynkaL2_0	0.0836829	0.0535062	0.208963	0.639393	2.49708	0.885154
UTR_3_UCSC.flanking.500L2_0	0.0152752	0.00890302	0.0466245	0.582841	3.0523	0.890739
Enhancer_AnderssonL2_0	0.00431376	0.0110976	0.0540617	2.5726	12.5324	0.900266
MAFbin7L2_0	0.0997338	0.105996	0.0551692	1.06279	0.553165	0.909418
synonymousL2_0	0.00312003	-0.00197601	0.0474324	-0.63333	15.2025	0.914494
MAFbin2L2_0	0.0998554	0.105023	0.0584561	1.05175	0.585408	0.92956
DGF_ENCODEL2_0	0.135363	0.156678	0.265741	1.15747	1.96318	0.936174
Human_Enhancer_Villar_Species_Enhancer_CountL2_0	0.0662831	0.0762915	0.16628	1.15099	2.50864	0.951809
H3K4me3_TrynkaL2_0	0.132887	0.125511	0.146261	0.944498	1.10064	0.959773
PromoterFlanking_HoffmanL2_0	0.00827691	0.00573875	0.0655753	0.693345	7.92268	0.969227
MAFbin8L2_0	0.100229	0.102116	0.052254	1.01882	0.521345	0.971223
MAFbin5L2_0	0.0983171	0.0980588	0.0480778	0.997372	0.489007	0.995711
baseL2_0	1	1	3.28378e-08	1	3.28378e-08	NA
