# Supplementary material for: Transcriptome-wide association study of HIV-1 acquisition identifies HERC1 as a susceptibility gene
Source: iScience. 2022 Aug 4;25(9):104854. doi: 10.1016/j.isci.2022.104854 (PMC9403347; doi:10.1016/j.isci.2022.104854)
Supplement: Table S4. TWAS weights included in the analysis, related to Figure 2A [file mmc4.xlsx]

## Sheet: S4
Table S4. TWAS weights included in the analysis. Related to Figure 2A.
Tissue	No. samples	No. features	Link
Adipose - Subcutaneous	385	8193	http://gusevlab.org/projects/fusion/weights/GTEx.Adipose_Subcutaneous.P01.tar.bz2
Adipose - Visceral (Omentum)	313	6174	http://gusevlab.org/projects/fusion/weights/GTEx.Adipose_Visceral_Omentum.P01.tar.bz2
Adrenal Gland	175	4521	http://gusevlab.org/projects/fusion/weights/GTEx.Adrenal_Gland.P01.tar.bz2
Artery - Aorta	267	6463	http://gusevlab.org/projects/fusion/weights/GTEx.Artery_Aorta.P01.tar.bz2
Artery - Coronary	152	3248	http://gusevlab.org/projects/fusion/weights/GTEx.Artery_Coronary.P01.tar.bz2
Artery - Tibial	388	8224	http://gusevlab.org/projects/fusion/weights/GTEx.Artery_Tibial.P01.tar.bz2
Brain - Amygdala	88	1837	http://gusevlab.org/projects/fusion/weights/GTEx.Brain_Amygdala.P01.tar.bz2
Brain - Anterior cingulate cortex (BA24)	109	2710	http://gusevlab.org/projects/fusion/weights/GTEx.Brain_Anterior_cingulate_cortex_BA24.P01.tar.bz2
Brain - Caudate (basal ganglia)	144	3661	http://gusevlab.org/projects/fusion/weights/GTEx.Brain_Caudate_basal_ganglia.P01.tar.bz2
Brain - Cerebellar Hemisphere	125	4408	http://gusevlab.org/projects/fusion/weights/GTEx.Brain_Cerebellar_Hemisphere.P01.tar.bz2
Brain - Cerebellum	154	5855	http://gusevlab.org/projects/fusion/weights/GTEx.Brain_Cerebellum.P01.tar.bz2
Brain - Cortex	136	4012	http://gusevlab.org/projects/fusion/weights/GTEx.Brain_Cortex.P01.tar.bz2
Brain - Frontal Cortex (BA9)	118	3144	http://gusevlab.org/projects/fusion/weights/GTEx.Brain_Frontal_Cortex_BA9.P01.tar.bz2
Brain - Hippocampus	111	2295	http://gusevlab.org/projects/fusion/weights/GTEx.Brain_Hippocampus.P01.tar.bz2
Brain - Hypothalamus	108	2315	http://gusevlab.org/projects/fusion/weights/GTEx.Brain_Hypothalamus.P01.tar.bz2
Brain - Nucleus accumbens (basal ganglia)	130	3240	http://gusevlab.org/projects/fusion/weights/GTEx.Brain_Nucleus_accumbens_basal_ganglia.P01.tar.bz2
Brain - Putamen (basal ganglia)	111	2818	http://gusevlab.org/projects/fusion/weights/GTEx.Brain_Putamen_basal_ganglia.P01.tar.bz2
Brain - Spinal cord (cervical c-1)	83	2006	http://gusevlab.org/projects/fusion/weights/GTEx.Brain_Spinal_cord_cervical_c-1.P01.tar.bz2
Brain - Substantia nigra	80	1604	http://gusevlab.org/projects/fusion/weights/GTEx.Brain_Substantia_nigra.P01.tar.bz2
Breast - Mammary Tissue	251	5044	http://gusevlab.org/projects/fusion/weights/GTEx.Breast_Mammary_Tissue.P01.tar.bz2
Blood - EBV-transformed lymphocytes	117	2758	http://gusevlab.org/projects/fusion/weights/GTEx.Cells_EBV-transformed_lymphocytes.P01.tar.bz2
Skin - Transformed fibroblasts	300	7353	http://gusevlab.org/projects/fusion/weights/GTEx.Cells_Transformed_fibroblasts.P01.tar.bz2
Colon - Sigmoid	203	4874	http://gusevlab.org/projects/fusion/weights/GTEx.Colon_Sigmoid.P01.tar.bz2
Colon - Transverse	246	5316	http://gusevlab.org/projects/fusion/weights/GTEx.Colon_Transverse.P01.tar.bz2
Esophagus - Gastroesophageal Junction	213	4888	http://gusevlab.org/projects/fusion/weights/GTEx.Esophagus_Gastroesophageal_Junction.P01.tar.bz2
Esophagus - Mucosa	358	8061	http://gusevlab.org/projects/fusion/weights/GTEx.Esophagus_Mucosa.P01.tar.bz2
Esophagus - Muscularis	335	7773	http://gusevlab.org/projects/fusion/weights/GTEx.Esophagus_Muscularis.P01.tar.bz2
Heart - Atrial Appendage	264	5671	http://gusevlab.org/projects/fusion/weights/GTEx.Heart_Atrial_Appendage.P01.tar.bz2
Heart - Left Ventricle	272	5082	http://gusevlab.org/projects/fusion/weights/GTEx.Heart_Left_Ventricle.P01.tar.bz2
Liver	153	2914	http://gusevlab.org/projects/fusion/weights/GTEx.Liver.P01.tar.bz2
Lung	383	7776	http://gusevlab.org/projects/fusion/weights/GTEx.Lung.P01.tar.bz2
Minor Salivary Gland	85	1822	http://gusevlab.org/projects/fusion/weights/GTEx.Minor_Salivary_Gland.P01.tar.bz2
Muscle - Skeletal	491	7409	http://gusevlab.org/projects/fusion/weights/GTEx.Muscle_Skeletal.P01.tar.bz2
Nerve - Tibial	361	9657	http://gusevlab.org/projects/fusion/weights/GTEx.Nerve_Tibial.P01.tar.bz2
Ovary	122	2809	http://gusevlab.org/projects/fusion/weights/GTEx.Ovary.P01.tar.bz2
Pancreas	220	5094	http://gusevlab.org/projects/fusion/weights/GTEx.Pancreas.P01.tar.bz2
Pituitary	157	4402	http://gusevlab.org/projects/fusion/weights/GTEx.Pituitary.P01.tar.bz2
Prostate	132	2797	http://gusevlab.org/projects/fusion/weights/GTEx.Prostate.P01.tar.bz2
Skin - Not Sun Exposed (Suprapubic)	335	7458	http://gusevlab.org/projects/fusion/weights/GTEx.Skin_Not_Sun_Exposed_Suprapubic.P01.tar.bz2
Skin - Sun Exposed (Lower leg)	414	8879	http://gusevlab.org/projects/fusion/weights/GTEx.Skin_Sun_Exposed_Lower_leg.P01.tar.bz2
Small Intestine - Terminal Ileum	122	2879	http://gusevlab.org/projects/fusion/weights/GTEx.Small_Intestine_Terminal_Ileum.P01.tar.bz2
Spleen	146	4497	http://gusevlab.org/projects/fusion/weights/GTEx.Spleen.P01.tar.bz2
Stomach	237	4456	http://gusevlab.org/projects/fusion/weights/GTEx.Stomach.P01.tar.bz2
Testis	225	9253	http://gusevlab.org/projects/fusion/weights/GTEx.Testis.P01.tar.bz2
Thyroid	399	9826	http://gusevlab.org/projects/fusion/weights/GTEx.Thyroid.P01.tar.bz2
Uterus	101	2135	http://gusevlab.org/projects/fusion/weights/GTEx.Uterus.P01.tar.bz2
Vagina	106	2013	http://gusevlab.org/projects/fusion/weights/GTEx.Vagina.P01.tar.bz2
Whole Blood	369	6007	http://gusevlab.org/projects/fusion/weights/GTEx.Whole_Blood.P01.tar.bz2
Peripheral Blood - NTR	1247	2454	https://data.broadinstitute.org/alkesgroup/FUSION/WGT/NTR.BLOOD.RNAARR.tar.bz2
Whole blood - YFS	1264	4701	https://data.broadinstitute.org/alkesgroup/FUSION/WGT/YFS.BLOOD.RNAARR.tar.bz2
GTEx cross-tissue gene expression	-	37920	http://gusevlab.org/projects/fusion/weights/sCCA_weights_v8_2.zip
