# Supplementary material for: Transcriptome-wide association study of HIV-1 acquisition identifies HERC1 as a susceptibility gene
Source: iScience. 2022 Aug 4;25(9):104854. doi: 10.1016/j.isci.2022.104854 (PMC9403347; doi:10.1016/j.isci.2022.104854)
Supplement: Table S5. Results summary, including the resulting TWAS, conditional analysis and TWAS fine-mapping, before and after adjusting the McLaren study using the intercept-GC method, related to Figure 2A [file mmc5.xlsx]

## Sheet: S5
Table S5. Results summary, including the resulting TWAS, conditional analysis and TWAS fine-mapping, before and after adjusting the McLaren study using the intercept-GC method. Related to Figure 2A.
Panel	Gene symbol	Chromosome	Gene start	Gene end	Top GWAS rs ID	GWAS Z	Top eQTL rs ID	Top eQTL Z	TWAS Z	TWAS P	TWAS P Bonf	FUSION independent association	FOCUS PIP	Sensitivity - TWAS Z after GC-correction McLaren	Sensitivity - TWAS P after GC-correction McLaren	Sensitivity - FOCUS PIP after GC-correction McLaren
Adipose_Subcutaneous	RP1-265C24.5	6	28083406	28084329	rs13218875	-5.21	rs4711165	-8.11	4.877	1.08e-06	0.0297432	-	-	4.741	2.13e-06	-
Brain_Anterior_cingulate_cortex_BA24	PSORS1C1	6	31082527	31107869	rs1265099	-4.42	rs3094220	-4.1	5.30427	1.13e-07	0.00311202	Yes	-	5.15068	2.6e-07	-
Brain_Caudate_basal_ganglia	PRSS16	6	27215480	27224250	rs2022272	-4.79	rs13219354	3.92	-5.138	2.78e-07	0.00765612	-	-	-4.978	6.41e-07	-
Brain_Cerebellar_Hemisphere	ZSCAN9	6	28192664	28201260	rs13218875	-5.21	rs200979	3.78	-4.9709	6.66e-07	0.0183416	-	-	-4.8407	1.29e-06	-
Brain_Cerebellum	ZSCAN9	6	28192664	28201260	rs13218875	-5.21	rs13197574	4.17	-5.376	7.62e-08	0.00209855	-	-	-5.22716	1.72e-07	-
Cells_EBV-transformed_lymphocytes	HERC1	15	63900817	64126141	rs6494412	-4.65	rs2197259	-4.48	-4.8507	1.23e-06	0.0338742	Yes	0.917	-4.7047	2.54e-06	0.858
Colon_Transverse	HIST1H4K	6	27798952	27799305	rs13218875	-5.21	rs17720293	-4.07	5.524	3.31e-08	0.000911574	Yes	-	5.35	8.77e-08	-
Esophagus_Muscularis	MICB	6	31462658	31478901	rs1265099	-4.42	rs2516412	8.22	-5.40789	6.38e-08	0.00175705	Yes	-	-5.20951	1.89e-07	-
Heart_Atrial_Appendage	LINC00240	6	26924771	26991703	rs2022272	-4.79	rs9393790	4.78	-4.8062	1.54e-06	0.0424116	-	-	-4.675	2.94e-06	-
Heart_Left_Ventricle	MICB	6	31462658	31478901	rs1265099	-4.42	rs3828917	-7.13	-5.2108	1.88e-07	0.00517752	-	-	-5.01745	5.24e-07	-
Muscle_Skeletal	MICB	6	31462658	31478901	rs1265099	-4.42	rs2516408	7.11	-4.78645	1.7e-06	0.046818	-	-	-4.6095	4.04e-06	-
Nerve_Tibial	MICB	6	31462658	31478901	rs1265099	-4.42	rs2516412	8.27	-4.85491	1.2e-06	0.033048	-	-	-4.68115	2.85e-06	-
NTR (whole blood)	HIST1H4L	6	27840926	27841289	rs13218875	-5.21	rs13218875	-5.55	5.215	1.84e-07	0.00506736	-	-	5.061	4.17e-07	-
NTR (whole blood)	IER3	6	30710979	30712334	rs1265099	-4.42	rs3130557	11.02	-4.9712	6.65e-07	0.0183141	-	-	-4.8317	1.35e-06	-
Pituitary	LINC00240	6	26924771	26991703	rs2022272	-4.79	rs2022272	4.6	-4.792	1.65e-06	0.045441	-	-	-4.631	3.64e-06	-
sCCA1 (cross-tissue weights)	H2BC12	6	27146797	27146798	rs2022272	-4.79	rs2022272	-6.59	4.8605	1.17e-06	0.0322218	-	-	4.7069	2.52e-06	-
sCCA1 (cross-tissue weights)	UEVLD	11	18588746	18588747	rs7942526	4.9	rs7942526	7.52	4.90386	9.4e-07	0.0258876	-	-	4.73119	2.23e-06	-
sCCA2 (cross-tissue weights)	ZSCAN16-AS1	6	28136847	28136848	rs13218875	-5.21	rs175597	-4.38	4.99913	5.76e-07	0.015863	-	-	4.85442	1.21e-06	-
sCCA2 (cross-tissue weights)	ZSCAN9	6	28224885	28224886	rs13218875	-5.21	rs13197574	6.24	-5.23039	1.69e-07	0.00465426	-	-	-5.08289	3.72e-07	-
sCCA3 (cross-tissue weights)	UEVLD	11	18588746	18588747	rs7942526	4.9	rs7942526	-6.11	-5.59695	2.18e-08	0.000600372	Yes	-	-5.4037	6.53e-08	-
Skin_Sun_Exposed_Lower_leg	RP1-265C24.5	6	28083406	28084329	rs13218875	-5.21	rs200973	-4.02	5.232	1.67e-07	0.00459918	-	-	5.082	3.74e-07	-
Small_Intestine_Terminal_Ileum	MICB	6	31462658	31478901	rs1265099	-4.42	rs3828917	-4.02	-4.9246	8.46e-07	0.0232988	-	-	-4.7336	2.21e-06	-
Spleen	RP1-313I6.12	6	28046570	28048752	rs13218875	-5.21	rs200989	-3.72	4.977	6.45e-07	0.0177633	-	-	4.8389	1.31e-06	-
Testis	XXbac-BPG308K3.6	6	28827402	28832407	rs2232423	-4.84	rs13213152	6.69	-4.833	1.34e-06	0.0369036	-	-	-4.699	2.61e-06	-
Thyroid	HIST1H4K	6	27798952	27799305	rs13218875	-5.21	rs276363	5.41	5.4798	4.26e-08	0.0011732	-	-	5.30298	1.14e-07	-
Thyroid	MICB	6	31462658	31478901	rs1265099	-4.42	rs2534671	8.29	-5.1037	3.33e-07	0.00857142	-	-	-4.92091	8.61e-07	-
Artery_Aorta	RTP4	3	187086120	187089864	rs11713648	3.36	rs1003995	4.66	-4.62939	3.67e-06	0.0944658	-	0.688	-4.49	7.02e-06	0.568
